# Supplementary material for: B Cell and Antibody Responses in Bovine Tuberculosis
Source: Antibodies (Basel). 2024 Oct 9;13(4):84. doi: 10.3390/antib13040084 (PMC11503302; doi:10.3390/antib13040084)
Supplement: Supplementary file 1 [file antibodies-13-00084-s001.zip]

Archive with 1 entries (1 files):
- antibodies-3176348-supplementary.xlsx
