# Supplementary material for: B Cell and Antibody Responses in Bovine Tuberculosis
Source: Antibodies (Basel). 2024 Oct 9;13(4):84. doi: 10.3390/antib13040084 (PMC11503302; doi:10.3390/antib13040084)
Supplement: Supplementary file 1 [file antibodies-13-00084-s001.zip › antibodies-3176348-supplementary.xlsx]

## Sheet: Table S1
Table S1: Serological tests for bTB in cattle
Antigen	Format	PC	Se %	Sp %	TST	# Samples	Observations	Ref
AN5	ELISA	PCR VL	83.72	95.95	Y	36+ 145-	Se= predictive value	133
PPDB	ELISA	Mb	60	99	N	100+ 100-		134
AN5-SCS	ELISA	Mb	47.5	94.4	N	122+ 4009-		169
Ethanol extract	ELISA (EVELISA)	Mb HP PCR	77.2	92.5	N	22+ 40-		170
PPD	ELISA	Mb	73.6	94.1	Y	53+ 101-	MAP-infected cattle included	63
MPB70	ELISA	VL	24/27		Y	27+ 4-	M. avium exposed and MAP-infected cattle included	60
MPB70, MPB83, ESAT6, CFP10, PPDB	ELISA	Mb	66.6-10.7	>98	Y	93+ 507-	Se varied depending on the antigen Most reactive: MPB70	93
SahH 20-kDa protein	ELISA	TST Mb	94.4	SahH 98.2 20kDa 97.3	NI	18+ 975-		171
native Ag85	ELISA	TST Mb VS	91.3	94.8	NI	46+ 12-	Positive criterion only applied for some animals	106
MPB83	ELISA	TST	18.2		Y	88+ 176-		78
MPB59, MPB64, MPB70, MPB83, 14 kDa, ESAT6, CFP10, MPT51, MPT63	ELISA	IGRA TST	ND	ND	N	31+ 21-	M. avium exposed and MAP-infected cattle included	80
MPB70, MPB83	ELISA	Mb PCR TST	21.8-34	75-77.7	Y	35+ 15-		79
MPB70	ELISA	Mb IGRA TST	18.1	96.4	NI	22+ 1340-		81
MPB70, MPB64, MPB59	ELISA	Mb VL	ND	ND	NI	4+ 4-	MPB70: most reactive	81
MPB70 PPDB	ELISA	TST	ND	ND	Y	100+ 50-	PPDB-ELISA detected TST- cattle	81
MPB70, MPB83, ESAT6	ELISA	TST	69.4	96		85+ 100-		83
ESAT6/MPB70/MPB83	ELISA	CITT	83.2	86.5	NI	107 + 126-		84
MPB70, MPB83, native PstS1, Rv1483	ELISA	Mb VL	IgG: MPB70 90.0 MPB83 93.3 PstS1 40.0 Rv1483c 10.0 IgA: MPB70 100.0 MPB83 96.7 PstS1 36.7 Rv1483c 20.0	IgG: MPB70 93.3 MPB83 100 PstS1 93.3 Rv1483c 96.7 IgA MPB70 93.3 MPB83 100.0 PstS1 93.3 Rv1483c 93.3	NI	30+ 30-		71
PIMs	ELISA	TST	NI	NI	NI	5+ 5-	No differences between groups	123
DAT	ELISA	HP	29-36.8	95.9	NI	100+ 156-		124
Native MPB83	cELISA	TST	37.5	89	y	88+ 176-		78
ESAT6/MPB70	EIA	Mb	ESAT6 98.6 MPB70 96.8	ESAT6 98.5 MPB70 90.1	Y	320+ 155-	Deer samples were included	100
Ag85A	cELISA	TST IGRA	54.2	83.5	NI	76+ 222-		105
MPB70, MPB83	IDEXX	HP PCR MB VL	63	98	y	478+ 1473-	M. avium exposed and MAP-infected cattle included	85
MPB70, MPB83	IDEXX	VL Mb	65.5	78	N	113+ 18-		82
MPB70, MPB83	IDEXX	NI	88.8	94.7	NI	400 (total)	The Bayesian model was used to assess Se and Sp	87
Multi-antigens	Enferplex	NI	88.3	ND	Y	137 +		98
Multi-antigens	Enferplex	Mb VL	86.5-77.1	79.6-100	Y	117+ 93-		96
Multi-antigens	Enferplex	HP Mb	88.3	ND	Y	60+		97
MPB70, MPB83 Multi-antigens	IDEXX Enferferplex	SICCT VL Mb	4.13 -9.09	96.40 - 99.50	N	187+ 515-		88
MPB70, MPB83 Multi-antigens	IDEXX Enferplex	SICCT Mb	IDEXX 36.6-57.9 Enferplex 51.7-76.3	IDEXX 97.1 Enferplex 95.1-97.1	Y	333+ 308 -		86
MPB70, MPB83 Multi-antigens	IDEXX Enferplex	SICCT IGRA	IDEXX 10.3-13.6 Enferplex 31.6- 43.6	IDEXX 98.4 Enferplex 98.4- 96.5	Y	249+ 567-	Plasmas instead of sera	126
MPB70, MPB83	IDEXX Enferplex	VL Mb	IDEXX 70.4-85.2 Enferplex 66.7-83.3	IDEXX 100 Enferplex 98.3	Y	46+ 32-		99
ESAT6, CFP10, MPB70, MPB83, CFP10/MPB83	MAPIA	TST	ESAT6 0.768 CFP10 42.02 MPB70 0.728 MPB83 24.78 CFP10/ESAT6 54.04	ND	Y	511 suspected +	Various test as positive criterion	89
ESAT-6/CFP10, MPB83, Acr1, MPB59, MPB64, MPB70, PstS1, 45 kDa, Ag85B, GroES	MAPIA	PCR	69.39	90.27	Y	49+ 185-	Se and Sp based on 3 antigens detection	76
MPB70-MPB83, MPB70-Rv0934-CFP10, MPB70-Rv0831-Rv2032, CFP10–ESAT6	MAPIA	VL HP Mb PCR	MPB70-MPB83 88.1 MPB70-Rv0934-CFP10 85.7 MPB70-Rv0831-Rv2032 85.7 CFP10–ESAT6 33.3	ND	Y	42+		73
MPB70, MPB83, MPB70/MPB83/ESAT6/CFP10, PE25/PPE1, Mb1403, Mb0592	Luminex	PCR VL	42.8	97.6	Y	366+ 376-	Se and Sp based on 3 antigens detection	75
MPB70, MPB83, ESAT6, CFP10	Luminex	IGRA TST Mb PCR	51.2	99-100	Y (15-20d)	162+ 861-	Se and Sp based on 2 antigens detection Most reactive: MPB70	93
MPB70	FPA	Mb	92.9	98.3	y	28+ 5660-		77
MPB70	FPA	-	NI	99.5-100	NI	4461-	Used to identify herd status.	90
ESAT6	FPA	TST IGRA	92.9-95.7	64.6-49	Y	37 + 192	Se and Sp based on TST or IGRA results	138
MPB83	SeraLyte	HP Mb	89	98		27+ 895-	MAP-infected and M. kansassi exposed cattle included	74
MPB70	LIONEX	SICTT IGRA	54	98.8	NI	90+ 85-		92
ESAT6/MPB70	ICGA	Mb	83	99.4	Y	320+ 155-	Deer samples were included	100
MPB83	LFIC	herd status	5.8	100	Y	775+ 40-	MAP-infected cattle included	94
IgM: MPB70-MPB83 IgG: MPB70 -MPB83-CFP10- Rv2650c	DPP IgM/IgG	Mb	71-100	95-100	Y/N	363+ 299-	Cattle exposed/infected with other mycobacteria included TST partially applied	91
MPB70-MPB83-CFP10 -Rv2650c	DPP	Mb	97	96.5		125+ 57-	Cattle exposed/infected with other mycobacteria included	101
MPB70, MPB83	DPP Ag, DPP IgM, DPP IgG	Mb VL	Ag: 40.7-13 IgM: 42-6.8 IgG: 56.9-33.3	93.2-94.9	Y	204+ 163+	Se and Sp varied depending on the country Combined Se: 70.4-62.6	72
CFP10/ESAT-6 MPB70/MPB83	DDP	VL	62.2	98.9- 96.0	Y	127+ 50-		95
MPB70, MPB83 Rv2650c, Rv1463, Rv3834c	DPP	Mb	90.5	98.2	Y	74+ 91-	Cattle exposed/infected with other mycobacteria included	73
ESAT6/MPB70	LBAA	Mb	ESAT6 94.8 MPB70 86.7	ESAT6:92.6 MPB70 97.8	Y	320+ 155-	Deer samples were included	100
Se: Sensitivity; Sp: Specificity; SCS: sonicated culture supernatant; MAP: Mycobacterium avium subsp. paratuberculosis; PIMs: Phosphatidylinositol mannosides;
DAT: 2,3-di-O-acyl trehalose; PC: bTB positve criterion: VL: Visible lesions; Mb: M. bovis culture; HP: Histopathology; IGRA: interferon-gamma release assay;
TST: tuberculin skin test, SICTT: single intradermal comparative tuberculin test;DPP: Dual Path Platform; EIA: enzyme-linked immunosorbent assay;
ICGA: Immunochromatographic assay; LBAA: Latex bead agglutination assay; DPP: Dual Path Platform; FPA: Fluorescence polarization assay; LFIC: Lateral Flow immuno-electrochromatografy

## Sheet: Table S2
Table S2: Antibody detection in milk and urine samples from cattle
Antigen	Format	Sample	PC	Se %	Sp %	TST	# Samples	Observations	Ref
MPB70	ELISA	Milk	TST	87.8	97.7	N	33+ 43-		144
MPB70, MPB83	ELISA IDEXX	Milk	PCR	82.3	ND	N	17+		85
MPB70, MPB83	ELISA IDEXX	MIlk	VL Mb	50	97.5	N	44+ 356 -	Only some samples were collected at the time of reading the TST	145
Multi-antigens	ELISA	Milk	SICCT	90.8	99.7	Y	1502 - 504 +		147
CFP10/ESAT-6/MPB70/MPB83	ELISA	Milk	NI	48.4	97.1	N	388	Se and Sp determined using Bayesian LCA models	146
LAM	IC-ALERE®	Urine	SICTT IGRA	72	98.8	NI	90 + 85 -		92
LAM	IC-ALERE®	Urine	IGRA HP Mb PCR	30.1- 80.6	73.7-18.40	N	103+ 38-	Se and Sp varied depending on the time of reading	149
LAM	IC-ALERE®	Milk	GRA HP Mb PCR	4.4- 6.5	87.5- 87.5	N	103+ 38-	Se and Sp varied depending on the time of reading	149
PC: Positive criterion (methods to define positive and negative animals); TST: TST performed before sampling. VL: Visible lesions;
Mb: M. bovis culture; HP: Histopathology; NI: Not informed; ND: Not determined; Y: TST performed. N: TST not performed;
IC-ALERE®: Immunochromatographic test; LAM: Lipoarabinomannan; Se: Senstitivity; Sp: Specificity
